# Supplementary material for: Immune and Safety Analysis of ultraIPVTM, a Novel UVC-Inactivated Polio Vaccine
Source: Viruses. 2025 Jun 27;17(7):915. doi: 10.3390/v17070915 (PMC12300962; doi:10.3390/v17070915)
Supplement: Supplementary file 1 [file viruses-17-00915-s001.zip]

Archive with 1 entries (1 files):
- viruses-3689436-supplementary.pdf
